# Supplementary material for: Self-Assembly, Self-Folding, and Origami: Comparative Design Principles
Source: Biomimetics (Basel). 2022 Dec 27;8(1):12. doi: 10.3390/biomimetics8010012 (PMC9844370; doi:10.3390/biomimetics8010012)
Supplement: Supplementary file 1 [file biomimetics-08-00012-s001.zip]

Archive with 4 entries (4 files):
- ._.DS_Store
- ._S1 Selfassembly-4d-icosahedron-jrj.mov
- ._S2 Bad Assembly Pathway.mov
- ._S3 Dodecahedron Self-Fold.mov
